# Supplementary material for: N,N′-Bis(pyridin-2-yl)benzene-1,4-dicarboxamide
Source: Acta Crystallogr Sect E Struct Rep Online. 2010 Dec 11;67(Pt 1):o63. doi: 10.1107/S1600536810051172 (PMC3050221; doi:10.1107/S1600536810051172)
Supplement: Supplementary file 2 [file e-67-00o63-Isup2.hkl]

# 
# h,k,l, Fc-squared, Fo-squared, sigma(Fo-squared) and status flag 
# 
data_I
_shelx_title ' agl in P-1' 
_shelx_refln_list_code          4 
_shelx_F_calc_maximum       74.78 
_exptl_crystal_F_000       166.00 
_reflns_d_resolution_high  0.7570 
 
loop_ 
 _symmetry_equiv_pos_as_xyz 
 'x, y, z' 
 '-x, -y, -z' 
 
_cell_length_a     5.7895 
_cell_length_b     7.8315 
_cell_length_c     8.8460 
_cell_angle_alpha  82.906 
_cell_angle_beta   74.083 
_cell_angle_gamma  73.695 
 
_shelx_F_squared_multiplier     1.000 
 
loop_ 
 _refln_index_h 
 _refln_index_k 
 _refln_index_l 
 _refln_F_squared_calc 
 _refln_F_squared_meas 
 _refln_F_squared_sigma 
 _refln_observed_status 
   1   0   0        8.28        6.93      0.41 o 
   2   0   0      260.65      252.66      2.89 o 
   3   0   0      123.84      137.30      2.65 o 
   4   0   0        1.11        0.98      0.18 o 
   5   0   0       21.52       21.83      1.12 o 
   6   0   0       18.36       19.06      0.98 o 
   7   0   0        2.16        2.18      0.35 o 
  -6   1   0       33.75       36.80      1.54 o 
  -5   1   0        0.70        1.37      0.24 o 
  -4   1   0       31.78       29.00      1.65 o 
  -3   1   0       58.50       56.67      1.94 o 
  -2   1   0        0.16        0.00      0.12 o 
  -1   1   0      211.62      231.39      2.27 o 
   0   1   0      506.86      517.46      9.04 o 
   1   1   0     1767.09     1485.41     28.71 o 
   2   1   0        8.08        6.87      0.39 o 
   3   1   0      380.41      395.28      4.46 o 
   4   1   0      157.76      150.40      3.35 o 
   5   1   0       50.04       48.89      2.36 o 
   6   1   0       41.99       40.72      1.84 o 
   7   1   0        1.77        0.76      0.31 o 
  -6   2   0        6.89        8.99      0.44 o 
  -5   2   0        3.85        3.64      0.28 o 
  -4   2   0        0.00       -0.05      0.21 o 
  -3   2   0       17.06       11.83      0.52 o 
  -2   2   0        2.88        4.17      0.20 o 
  -1   2   0      246.85      234.01      2.78 o 
   0   2   0      114.37      126.33      1.21 o 
   1   2   0      482.24      456.70     16.97 o 
   2   2   0       10.69       10.33      0.53 o 
   3   2   0       49.73       58.04      1.74 o 
   4   2   0      128.20      124.60      3.06 o 
   5   2   0      155.71      152.11      3.99 o 
   6   2   0       41.76       38.64      2.23 o 
   7   2   0        0.01        0.36      0.28 o 
  -6   3   0        1.52        1.23      0.32 o 
  -5   3   0       29.83       27.60      1.37 o 
  -4   3   0        7.91        8.95      0.38 o 
  -3   3   0        0.16        0.46      0.19 o 
  -2   3   0      248.63      275.86      4.14 o 
  -1   3   0      262.98      260.78      3.43 o 
   0   3   0      220.64      222.36      2.26 o 
   1   3   0      878.13      855.15     28.87 o 
   2   3   0        2.99        5.76      0.30 o 
   3   3   0       13.66        9.37      0.52 o 
   4   3   0       42.86       38.93      1.92 o 
   5   3   0       65.99       63.79      2.73 o 
   6   3   0       16.21       17.78      0.80 o 
  -5   4   0        8.67        9.59      0.66 o 
  -4   4   0        1.23        1.53      0.25 o 
  -3   4   0        5.52        5.04      0.33 o 
  -2   4   0        2.39        3.41      0.21 o 
  -1   4   0      108.90      105.36      2.56 o 
   0   4   0        2.81        3.00      0.12 o 
   1   4   0        6.10        6.12      0.29 o 
   2   4   0      141.48      143.82      2.81 o 
   3   4   0        8.07        7.22      0.40 o 
   4   4   0      371.49      349.79      5.44 o 
   5   4   0       13.27       14.00      0.72 o 
   6   4   0       29.71       29.67      1.42 o 
   7   4   0        2.40        3.97      0.35 o 
  -5   5   0       11.94        9.28      0.64 o 
  -4   5   0       13.89       13.43      0.96 o 
  -3   5   0        8.19        8.33      0.40 o 
  -2   5   0       55.27       51.93      2.48 o 
  -1   5   0        4.29        5.02      0.22 o 
   0   5   0        8.57        8.17      0.29 o 
   1   5   0       75.71       83.71      2.38 o 
   2   5   0        4.39        3.00      0.18 o 
   3   5   0        2.10        2.72      0.20 o 
   4   5   0      172.22      171.10      4.01 o 
   5   5   0       20.96       23.29      1.14 o 
   6   5   0        6.52        7.53      0.34 o 
   7   5   0       10.55       11.67      0.59 o 
  -4   6   0        0.23       -0.23      0.29 o 
  -3   6   0        0.71        0.71      0.26 o 
  -2   6   0        0.62        0.47      0.23 o 
  -1   6   0        2.39        2.29      0.24 o 
   0   6   0        8.57        9.30      0.32 o 
   1   6   0        1.23        1.64      0.19 o 
   2   6   0       19.39       21.20      1.23 o 
   3   6   0       85.71       86.16      2.90 o 
   4   6   0       45.65       46.67      2.15 o 
   5   6   0       30.46       28.83      1.54 o 
   6   6   0        0.01        0.39      0.27 o 
  -3   7   0        0.00        0.20      0.28 o 
  -2   7   0        5.91        5.99      0.34 o 
  -1   7   0        0.18        0.16      0.23 o 
   0   7   0        0.31        0.44      0.28 o 
   1   7   0        9.15        8.94      0.47 o 
   2   7   0        0.00        0.12      0.21 o 
   3   7   0       12.54       11.72      0.54 o 
   4   7   0        0.08        0.37      0.23 o 
   5   7   0        0.64        1.14      0.27 o 
   6   7   0        4.54        4.38      0.34 o 
  -2   8   0       21.65       23.31      0.97 o 
  -1   8   0       10.25       10.80      0.48 o 
   0   8   0        7.45        6.82      0.44 o 
   1   8   0        0.00        0.17      0.23 o 
   2   8   0        0.93        0.98      0.25 o 
   3   8   0        0.40       -0.11      0.25 o 
   4   8   0        3.14        3.13      0.28 o 
   5   8   0        0.17        0.13      0.28 o 
  -1   9   0       39.03       43.69      2.06 o 
   0   9   0        7.51        8.77      0.32 o 
   1   9   0        4.86        4.86      0.34 o 
   2   9   0       23.56       23.76      1.06 o 
   3   9   0        0.02        0.43      0.27 o 
   4   9   0        9.99       10.48      0.63 o 
   5   9   0        5.19        6.81      0.39 o 
   1  10   0        0.03        0.40      0.30 o 
   2  10   0        0.78        0.30      0.33 o 
   3  10   0       18.74       19.08      0.96 o 
  -2 -10   1        1.29        1.27      0.33 o 
  -1 -10   1        4.22        4.32      0.38 o 
  -4  -9   1        2.30        3.02      0.35 o 
  -3  -9   1        4.74        4.48      0.34 o 
  -2  -9   1        1.99        2.14      0.31 o 
  -1  -9   1        3.20        3.31      0.31 o 
   0  -9   1        0.04        0.11      0.20 o 
   1  -9   1        0.18       -0.17      0.32 o 
  -5  -8   1        0.42        0.42      0.29 o 
  -4  -8   1        0.35        0.53      0.26 o 
  -3  -8   1        0.89        0.92      0.26 o 
  -2  -8   1        0.05        0.13      0.24 o 
  -1  -8   1        0.10       -0.09      0.25 o 
   0  -8   1        5.69        5.35      0.22 o 
   1  -8   1        5.47        5.43      0.34 o 
   2  -8   1        7.46        7.40      0.40 o 
  -6  -7   1       11.75       12.34      0.60 o 
  -5  -7   1        4.81        4.11      0.32 o 
  -4  -7   1       80.72       79.30      3.46 o 
  -3  -7   1        3.47        3.63      0.28 o 
  -2  -7   1        0.24        0.28      0.23 o 
  -1  -7   1       20.67       21.28      1.32 o 
   0  -7   1        5.27        5.66      0.25 o 
   1  -7   1        0.16        0.13      0.24 o 
   2  -7   1        4.89        4.38      0.31 o 
   3  -7   1        1.38        1.77      0.30 o 
  -6  -6   1       38.36       38.81      2.11 o 
  -5  -6   1        0.31        0.05      0.26 o 
  -4  -6   1      202.79      198.87      4.81 o 
  -3  -6   1        2.75        3.23      0.25 o 
  -2  -6   1       11.85       11.85      0.70 o 
  -1  -6   1        4.02        3.28      0.22 o 
   0  -6   1       10.11       11.05      0.48 o 
   1  -6   1       17.84       15.70      0.97 o 
   2  -6   1        0.00        0.17      0.22 o 
   3  -6   1        2.59        2.36      0.28 o 
   4  -6   1        2.41        2.62      0.33 o 
  -6  -5   1        2.63        1.45      0.30 o 
  -5  -5   1       10.95       12.22      0.74 o 
  -4  -5   1       67.37       66.05      2.67 o 
  -3  -5   1      197.54      187.28      4.01 o 
  -2  -5   1      143.69      145.67      3.25 o 
  -1  -5   1      378.15      391.62      5.16 o 
   0  -5   1      150.97      153.48      2.35 o 
   1  -5   1       25.09       26.69      1.16 o 
   2  -5   1       84.30       81.21      3.03 o 
   3  -5   1       12.76       13.13      0.56 o 
   4  -5   1        0.30        0.35      0.26 o 
   5  -5   1       17.31       17.04      0.96 o 
  -7  -4   1        1.01        1.31      0.31 o 
  -6  -4   1       23.06       22.28      1.13 o 
  -5  -4   1       76.79       78.99      3.11 o 
  -4  -4   1       66.06       64.51      2.43 o 
  -3  -4   1        3.13        2.60      0.19 o 
  -2  -4   1       44.70       47.27      1.71 o 
  -1  -4   1       47.48       53.61      1.73 o 
   0  -4   1       16.95       18.53      0.64 o 
   1  -4   1      209.55      211.24      3.66 o 
   2  -4   1        1.30        1.40      0.19 o 
   4  -4   1        0.01       -0.24      0.24 o 
   5  -4   1        6.85        7.06      0.39 o 
  -7  -3   1        4.88        6.73      0.39 o 
  -6  -3   1       54.72       54.35      2.87 o 
  -5  -3   1       59.06       64.95      2.69 o 
  -4  -3   1       28.37       26.23      1.47 o 
  -3  -3   1        3.85        4.96      0.27 o 
  -2  -3   1        1.95        3.45      0.16 o 
  -1  -3   1       79.12       92.11      1.91 o 
   0  -3   1      234.24      237.46      4.63 o 
   1  -3   1        1.95        2.46      0.15 o 
   2  -3   1        2.17        2.32      0.17 o 
   3  -3   1       38.51       35.56      1.88 o 
   4  -3   1       50.77       44.90      2.29 o 
   5  -3   1        4.41        5.42      0.31 o 
   6  -3   1        9.62       11.15      0.44 o 
  -7  -2   1        0.85        1.25      0.33 o 
  -6  -2   1        1.15        0.38      0.28 o 
  -5  -2   1       41.31       37.55      1.99 o 
  -4  -2   1       13.49       13.63      0.69 o 
  -3  -2   1       42.65       56.79      1.88 o 
  -2  -2   1      395.14      399.34      4.02 o 
  -1  -2   1      569.52      554.50     20.64 o 
   0  -2   1     5592.70     5928.53     55.78 o 
   1  -2   1       56.54       57.48      1.43 o 
   2  -2   1       11.31       13.70      0.59 o 
   3  -2   1       79.39       79.84      2.44 o 
   4  -2   1       41.10       34.71      2.00 o 
   5  -2   1        0.86        0.80      0.24 o 
   6  -2   1        6.15        6.50      0.38 o 
  -7  -1   1        6.30        7.21      0.43 o 
  -6  -1   1       12.96       12.93      0.56 o 
  -5  -1   1        4.65        4.99      0.35 o 
  -4  -1   1        1.25        1.67      0.19 o 
  -3  -1   1        1.49        1.08      0.16 o 
  -2  -1   1       66.21       72.34      1.66 o 
  -1  -1   1      647.55      666.16     19.85 o 
   0  -1   1      106.29      109.97      0.93 o 
   1  -1   1     3509.73     3618.53     55.67 o 
   2  -1   1       21.85       22.61      1.01 o 
   3  -1   1      128.44      132.59      2.84 o 
   4  -1   1      140.41      141.91      3.51 o 
   5  -1   1       19.63       18.13      0.91 o 
   6  -1   1        4.87        4.64      0.39 o 
   7  -1   1        7.12        7.12      0.41 o 
  -6   0   1        0.34        0.20      0.26 o 
  -5   0   1        8.22        7.50      0.39 o 
  -4   0   1        1.36        1.38      0.20 o 
  -3   0   1       13.02       21.75      1.12 o 
  -2   0   1      128.77      131.18      2.22 o 
  -1   0   1       11.37       13.89      0.68 o 
   0   0   1      317.69      313.94      6.46 o 
   1   0   1      523.27      520.95     15.43 o 
   2   0   1      129.77      133.81      2.08 o 
   3   0   1       21.53       20.39      1.14 o 
   4   0   1       37.76       33.95      1.58 o 
   5   0   1      117.58      111.71      3.58 o 
   6   0   1       11.89       11.80      0.51 o 
   7   0   1        0.95        0.36      0.32 o 
  -6   1   1        0.09        0.43      0.28 o 
  -5   1   1        0.56        0.65      0.25 o 
  -4   1   1       16.26       16.14      0.79 o 
  -3   1   1       19.29       22.63      1.17 o 
  -2   1   1      258.43      277.49      3.44 o 
  -1   1   1      359.52      370.18      3.12 o 
   0   1   1      247.57      222.07      1.54 o 
   1   1   1      757.63      692.56     18.48 o 
   2   1   1       70.48       66.58      1.46 o 
   3   1   1       85.68       91.29      2.13 o 
   4   1   1        0.98        0.50      0.17 o 
   5   1   1      152.51      152.02      3.98 o 
   6   1   1        7.10        8.12      0.35 o 
   7   1   1        0.05       -0.28      0.29 o 
  -6   2   1        0.74        1.03      0.30 o 
  -5   2   1        0.67        0.46      0.27 o 
  -4   2   1        0.31        0.42      0.22 o 
  -3   2   1       71.05       73.02      2.37 o 
  -2   2   1      111.26      121.82      2.55 o 
  -1   2   1      232.65      241.86      2.94 o 
   0   2   1       57.86       52.25      1.08 o 
   1   2   1        9.74        5.82      0.25 o 
   2   2   1      264.90      264.19      3.01 o 
   3   2   1        5.33        5.55      0.29 o 
   4   2   1       18.94       17.09      0.92 o 
   5   2   1       23.80       25.35      1.25 o 
   6   2   1        8.77        8.77      0.39 o 
   7   2   1        9.55        9.42      0.57 o 
  -6   3   1        0.80        1.06      0.31 o 
  -5   3   1       26.50       26.89      1.01 o 
  -4   3   1       76.53       75.70      3.17 o 
  -3   3   1        1.70        1.31      0.21 o 
  -2   3   1        1.17        1.23      0.17 o 
  -1   3   1       14.24       20.58      1.03 o 
   0   3   1      133.63      139.17      1.61 o 
   1   3   1       21.30       27.41      1.07 o 
   2   3   1       11.69       11.53      0.65 o 
   3   3   1       46.27       49.95      1.76 o 
   4   3   1       47.59       46.51      2.05 o 
   5   3   1       47.00       46.57      2.18 o 
   6   3   1        0.00       -0.02      0.24 o 
   7   3   1        0.28        0.42      0.28 o 
  -5   4   1       11.31       11.82      0.63 o 
  -4   4   1       22.27       23.25      0.94 o 
  -3   4   1        0.00        0.17      0.22 o 
  -2   4   1       50.03       49.22      2.18 o 
  -1   4   1      208.41      202.75      3.59 o 
   0   4   1        0.40        0.55      0.09 o 
   1   4   1      168.24      172.32      2.88 o 
   2   4   1      449.31      483.20      5.06 o 
   3   4   1      229.42      241.44      3.88 o 
   4   4   1       71.90       62.17      2.28 o 
   5   4   1       96.56       99.17      3.22 o 
   6   4   1        0.77        0.69      0.24 o 
   7   4   1        5.70        6.27      0.38 o 
  -5   5   1        1.49        1.73      0.33 o 
  -4   5   1        1.19        1.85      0.29 o 
  -3   5   1        0.73        1.08      0.25 o 
  -2   5   1        3.12        3.07      0.24 o 
  -1   5   1        7.82        7.72      0.39 o 
   0   5   1        0.33        0.25      0.12 o 
   1   5   1       29.88       30.56      1.50 o 
   2   5   1        9.13        7.10      0.43 o 
   3   5   1        0.09        1.17      0.18 o 
   4   5   1       56.95       57.32      2.43 o 
   5   5   1      103.73       98.63      3.39 o 
   6   5   1        4.65        4.42      0.30 o 
   7   5   1        6.70        8.32      0.44 o 
  -4   6   1        0.69        0.34      0.30 o 
  -3   6   1       13.04       12.99      0.58 o 
  -2   6   1        1.27        1.36      0.25 o 
  -1   6   1       11.19       10.52      0.43 o 
   0   6   1       24.42       25.08      0.91 o 
   1   6   1        0.02        0.07      0.17 o 
   2   6   1        2.74        3.54      0.25 o 
   3   6   1        4.08        3.55      0.24 o 
   4   6   1        0.20        0.26      0.22 o 
   5   6   1       16.47       18.18      0.91 o 
   6   6   1        0.13       -0.06      0.27 o 
   7   6   1        1.32        1.46      0.33 o 
  -3   7   1        1.75        0.94      0.30 o 
  -2   7   1        2.72        2.92      0.29 o 
  -1   7   1       74.19       80.15      3.43 o 
   0   7   1       29.55       32.36      1.05 o 
   1   7   1        0.62        0.71      0.22 o 
   2   7   1        7.31        5.99      0.27 o 
   3   7   1        0.36        0.59      0.21 o 
   4   7   1        0.90        1.63      0.24 o 
   5   7   1        0.01       -0.26      0.26 o 
   6   7   1        5.66        6.91      0.37 o 
  -2   8   1        3.85        3.88      0.35 o 
  -1   8   1        0.02        0.45      0.27 o 
   0   8   1        4.65        4.28      0.22 o 
   1   8   1        0.44        0.31      0.23 o 
   2   8   1        0.00        0.28      0.22 o 
   3   8   1       44.03       39.93      2.23 o 
   4   8   1       12.46       12.08      0.46 o 
   5   8   1       18.65       17.72      0.84 o 
   6   8   1        7.10        8.46      0.49 o 
  -1   9   1       15.34       16.06      0.64 o 
   0   9   1       14.43       14.09      0.52 o 
   1   9   1        3.39        3.67      0.31 o 
   2   9   1        0.17       -0.23      0.27 o 
   3   9   1       23.29       20.86      1.02 o 
   4   9   1        5.48        4.78      0.34 o 
   5   9   1        6.10        5.83      0.39 o 
   1  10   1        0.50        0.28      0.34 o 
   2  10   1        9.89        9.69      0.50 o 
   3  10   1        0.34        0.31      0.29 o 
  -4  -9   2        4.26        4.41      0.36 o 
  -3  -9   2        0.16        0.20      0.28 o 
  -2  -9   2        0.00       -0.16      0.28 o 
  -1  -9   2        7.35        8.12      0.54 o 
   0  -9   2        2.52        2.51      0.22 o 
   1  -9   2        1.51        1.62      0.32 o 
  -5  -8   2        3.84        4.17      0.35 o 
  -4  -8   2       11.72       10.15      0.53 o 
  -3  -8   2        0.00        0.08      0.27 o 
  -2  -8   2        0.16       -0.21      0.26 o 
  -1  -8   2        0.73        1.07      0.25 o 
   0  -8   2        5.00        5.00      0.22 o 
   1  -8   2        3.48        3.76      0.30 o 
   2  -8   2        0.42        0.65      0.29 o 
  -5  -7   2        4.41        5.09      0.35 o 
  -4  -7   2       12.26       11.92      0.66 o 
  -3  -7   2       82.03       80.32      3.35 o 
  -2  -7   2       91.52       92.54      3.45 o 
  -1  -7   2       19.02       19.45      1.01 o 
   0  -7   2       29.72       29.03      1.37 o 
   1  -7   2        1.28        1.58      0.25 o 
   2  -7   2        2.81        2.65      0.28 o 
   3  -7   2        1.24        1.25      0.30 o 
  -6  -6   2        5.46        5.79      0.37 o 
  -5  -6   2        5.09        4.45      0.31 o 
  -4  -6   2        4.76        4.99      0.30 o 
  -3  -6   2       99.57       98.97      3.43 o 
  -2  -6   2        8.98        9.41      0.57 o 
  -1  -6   2       10.03       10.95      0.53 o 
   0  -6   2       24.14       26.55      1.08 o 
   1  -6   2       50.21       50.34      2.38 o 
   2  -6   2        2.31        2.63      0.26 o 
   3  -6   2        6.41        5.66      0.37 o 
   4  -6   2        0.33        0.54      0.29 o 
  -6  -5   2       41.83       45.46      2.02 o 
  -5  -5   2        7.65        7.81      0.51 o 
  -4  -5   2        0.29        0.74      0.24 o 
  -3  -5   2      135.53      129.19      3.49 o 
  -2  -5   2       15.33       18.56      0.79 o 
  -1  -5   2       21.28       21.10      1.08 o 
   0  -5   2        4.24        5.55      0.21 o 
   1  -5   2        4.22        3.86      0.35 o 
   2  -5   2        0.67        0.60      0.22 o 
   3  -5   2       17.77       18.97      0.96 o 
   4  -5   2        5.82        6.54      0.34 o 
   5  -5   2        6.60        6.34      0.45 o 
  -6  -4   2       15.62       17.73      0.80 o 
  -5  -4   2       22.87       24.16      1.05 o 
  -4  -4   2        3.44        3.03      0.24 o 
  -3  -4   2        8.31        7.55      0.39 o 
  -2  -4   2        4.21        3.76      0.19 o 
  -1  -4   2      254.09      267.20      3.93 o 
   0  -4   2        6.82       12.07      0.42 o 
   1  -4   2       14.05       12.76      0.73 o 
   2  -4   2       22.85       22.32      1.04 o 
   3  -4   2       80.60       85.18      3.13 o 
   4  -4   2       15.62       12.97      0.86 o 
   5  -4   2        0.72        0.64      0.29 o 
  -6  -3   2        0.35        0.54      0.27 o 
  -5  -3   2        6.92        6.36      0.30 o 
  -4  -3   2       28.41       28.71      1.30 o 
  -3  -3   2       99.23      104.06      2.75 o 
  -2  -3   2      114.84      121.35      2.58 o 
  -1  -3   2      200.58      205.35      3.08 o 
   0  -3   2       47.24       50.28      2.36 o 
   1  -3   2      545.04      562.34      5.42 o 
   2  -3   2        3.80        2.23      0.17 o 
   3  -3   2        5.77        4.79      0.31 o 
   4  -3   2       49.45       49.64      2.29 o 
   5  -3   2        8.12        7.96      0.35 o 
   6  -3   2        3.55        3.18      0.35 o 
  -6  -2   2        0.01        0.45      0.28 o 
  -5  -2   2       27.53       23.55      1.08 o 
  -4  -2   2        7.45        7.53      0.34 o 
  -3  -2   2      146.69      165.48      3.27 o 
  -2  -2   2      270.53      293.38      3.75 o 
  -1  -2   2      202.31      207.08      2.74 o 
   0  -2   2        2.29        4.02      0.13 o 
   1  -2   2        0.01        0.66      0.13 o 
   2  -2   2        7.24        8.89      0.46 o 
   3  -2   2        7.69        6.73      0.40 o 
   4  -2   2       14.22       13.80      0.72 o 
   5  -2   2       20.65       20.71      1.07 o 
   6  -2   2        0.13        0.19      0.28 o 
  -6  -1   2        7.05        7.22      0.35 o 
  -5  -1   2       30.06       26.49      1.41 o 
  -4  -1   2        0.96        0.35      0.20 o 
  -3  -1   2        1.21        1.85      0.17 o 
  -2  -1   2      352.40      381.60      4.10 o 
  -1  -1   2      127.69      130.70      2.02 o 
   0  -1   2      699.18      708.41     15.07 o 
   1  -1   2     5441.34     5826.85     81.03 o 
   2  -1   2        2.18        2.01      0.15 o 
   3  -1   2       48.78       46.17      1.74 o 
   4  -1   2        1.08        0.75      0.20 o 
   5  -1   2       69.15       68.23      2.97 o 
   6  -1   2        0.10        0.01      0.26 o 
   7  -1   2        1.04        1.10      0.33 o 
  -6   0   2        2.12        2.54      0.31 o 
  -5   0   2       21.10       20.85      1.03 o 
  -4   0   2        3.50        3.39      0.25 o 
  -3   0   2       72.54       77.49      2.19 o 
  -2   0   2      314.83      347.23      3.92 o 
  -1   0   2      170.84      166.74      2.25 o 
   0   0   2      335.01      331.39      1.86 o 
   1   0   2       57.96       57.62      1.21 o 
   2   0   2      218.77      222.79      2.80 o 
   3   0   2       25.72       28.71      1.37 o 
   4   0   2      167.55      164.32      3.57 o 
   5   0   2        1.52        1.11      0.24 o 
   6   0   2        2.13        2.63      0.28 o 
   7   0   2       13.98       14.46      0.57 o 
  -6   1   2        2.37        2.91      0.32 o 
  -5   1   2        0.93        0.91      0.27 o 
  -4   1   2       38.28       37.04      1.80 o 
  -3   1   2        0.42        0.52      0.18 o 
  -2   1   2      242.36      253.91      3.54 o 
  -1   1   2       90.10       84.49      1.70 o 
   0   1   2      192.53      176.74      1.42 o 
   1   1   2      101.76      105.25      1.56 o 
   2   1   2       97.97       91.75      1.78 o 
   3   1   2        4.12        6.40      0.28 o 
   4   1   2        1.43        1.40      0.18 o 
   5   1   2       10.64       10.55      0.46 o 
   6   1   2        5.52        5.91      0.35 o 
   7   1   2        5.53        5.82      0.37 o 
  -6   2   2        1.04        1.91      0.31 o 
  -5   2   2       43.57       40.54      2.15 o 
  -4   2   2       63.34       65.50      2.85 o 
  -3   2   2       41.41       39.36      1.92 o 
  -2   2   2       33.90       41.74      1.62 o 
  -1   2   2      386.86      395.42      4.03 o 
   0   2   2       70.95       66.97      2.59 o 
   1   2   2      533.18      496.02      3.80 o 
   2   2   2      836.72      806.91     27.94 o 
   3   2   2      104.16      121.60      2.51 o 
   4   2   2        0.33        1.22      0.18 o 
   5   2   2       26.08       25.78      1.32 o 
   6   2   2        2.52        2.74      0.28 o 
   7   2   2        2.49        2.72      0.32 o 
  -5   3   2        6.61        5.74      0.43 o 
  -4   3   2        0.41        0.23      0.26 o 
  -3   3   2       13.93       14.93      0.91 o 
  -2   3   2       16.17       16.74      0.73 o 
  -1   3   2       57.56       66.69      1.94 o 
   0   3   2       96.03       92.21      1.40 o 
   1   3   2       72.20       75.04      1.71 o 
   2   3   2        3.88        3.18      0.17 o 
   3   3   2      215.61      247.22      3.65 o 
   4   3   2      158.47      163.69      3.49 o 
   5   3   2      255.33      247.65      4.91 o 
   6   3   2        1.52        2.16      0.26 o 
   7   3   2        8.55       11.17      0.57 o 
  -5   4   2        2.56        2.87      0.33 o 
  -4   4   2       52.28       46.66      2.36 o 
  -3   4   2        1.56        2.51      0.25 o 
  -2   4   2       14.85       16.73      0.73 o 
  -1   4   2      182.44      191.26      3.61 o 
   0   4   2       55.31       56.53      1.31 o 
   1   4   2       85.18       94.71      2.18 o 
   2   4   2       30.94       33.31      1.47 o 
   3   4   2        3.07        3.09      0.18 o 
   4   4   2        0.09        0.60      0.19 o 
   5   4   2       29.85       29.23      1.41 o 
   6   4   2       18.49       15.58      0.92 o 
   7   4   2        0.12       -0.14      0.29 o 
  -4   5   2        6.13        5.74      0.34 o 
  -3   5   2       16.60       14.52      0.69 o 
  -2   5   2       30.85       31.29      1.59 o 
  -1   5   2        8.57        8.59      0.35 o 
   0   5   2        6.92        7.67      0.27 o 
   1   5   2       10.66       10.57      0.49 o 
   2   5   2        4.37        5.15      0.30 o 
   3   5   2       15.08       17.78      0.88 o 
   4   5   2       32.41       32.28      1.48 o 
   5   5   2       44.37       44.35      2.29 o 
   6   5   2        4.66        4.65      0.30 o 
   7   5   2        0.16        0.26      0.28 o 
  -4   6   2        0.35       -0.15      0.31 o 
  -3   6   2       14.77       13.66      0.62 o 
  -2   6   2        9.71        9.08      0.54 o 
  -1   6   2       10.37        9.96      0.42 o 
   0   6   2       14.64       14.03      0.50 o 
   1   6   2        1.69        1.85      0.21 o 
   2   6   2        0.22        0.20      0.18 o 
   3   6   2        9.43        7.04      0.32 o 
   4   6   2       41.17       40.89      1.83 o 
   5   6   2       16.10       18.38      0.96 o 
   6   6   2        0.07        0.08      0.27 o 
   7   6   2        6.83        6.48      0.41 o 
  -3   7   2       13.44       13.46      0.56 o 
  -2   7   2        0.03        0.06      0.26 o 
  -1   7   2       51.42       53.95      2.26 o 
   0   7   2       20.52       20.97      0.94 o 
   1   7   2        0.63        0.81      0.22 o 
   2   7   2       36.39       39.98      1.90 o 
   3   7   2       22.34       20.78      1.05 o 
   4   7   2       12.93       12.94      0.71 o 
   5   7   2       23.50       20.86      0.99 o 
   6   7   2        5.78        5.82      0.41 o 
  -2   8   2        0.84        0.48      0.31 o 
  -1   8   2        5.57        5.75      0.34 o 
   0   8   2      134.67      132.67      4.90 o 
   1   8   2       23.47       22.52      1.06 o 
   2   8   2       75.17       68.73      3.11 o 
   3   8   2        5.35        3.73      0.28 o 
   4   8   2        4.54        4.23      0.29 o 
   5   8   2        5.12        7.44      0.37 o 
   6   8   2       16.94       18.94      0.97 o 
  -1   9   2        0.49        0.70      0.29 o 
   0   9   2        9.38        9.93      0.34 o 
   1   9   2       16.22       16.14      0.74 o 
   2   9   2        0.01       -0.27      0.27 o 
   3   9   2        5.43        5.05      0.33 o 
   4   9   2       16.91       14.83      0.63 o 
   5   9   2        0.80        0.28      0.31 o 
   1  10   2       16.65       16.79      0.85 o 
   2  10   2        9.64       10.15      0.43 o 
   3  10   2        0.46        0.33      0.29 o 
  -3  -9   3        0.08        0.61      0.31 o 
  -2  -9   3       10.26        8.95      0.41 o 
  -1  -9   3        0.40        0.28      0.30 o 
   0  -9   3        5.44        4.82      0.26 o 
   1  -9   3        0.07        0.02      0.32 o 
  -4  -8   3        1.26        1.12      0.32 o 
  -3  -8   3       76.72       85.19      3.65 o 
  -2  -8   3        0.00        0.17      0.28 o 
  -1  -8   3        3.27        3.07      0.30 o 
   0  -8   3        2.08        2.51      0.20 o 
   1  -8   3        2.14        1.60      0.29 o 
   2  -8   3        1.22        1.11      0.32 o 
  -5  -7   3        2.36        2.22      0.33 o 
  -4  -7   3        0.12        0.06      0.28 o 
  -3  -7   3      104.33      103.07      4.03 o 
  -2  -7   3       29.69       26.97      1.54 o 
  -1  -7   3        6.60        5.95      0.31 o 
   0  -7   3        1.35        1.56      0.18 o 
   1  -7   3        0.49       -0.15      0.26 o 
   2  -7   3        4.13        4.68      0.34 o 
   3  -7   3        6.93        6.36      0.42 o 
  -5  -6   3       11.62       14.94      0.75 o 
  -4  -6   3        1.15        1.19      0.25 o 
  -3  -6   3       23.71       23.54      1.17 o 
  -2  -6   3      216.73      224.35      5.00 o 
  -1  -6   3       13.22       13.75      0.70 o 
   0  -6   3       32.50       34.27      2.80 o 
   1  -6   3       21.00       21.08      0.99 o 
   2  -6   3        8.25        8.52      0.38 o 
   3  -6   3       44.89       47.51      2.35 o 
   4  -6   3        0.17        0.11      0.28 o 
  -6  -5   3        2.52        2.40      0.34 o 
  -5  -5   3        0.21       -0.14      0.27 o 
  -4  -5   3       29.65       30.26      1.44 o 
  -3  -5   3       30.29       29.71      1.67 o 
  -2  -5   3       23.47       22.59      1.25 o 
  -1  -5   3       33.31       31.69      1.51 o 
   0  -5   3       20.90       21.92      0.71 o 
   1  -5   3        0.51        0.72      0.21 o 
   2  -5   3       36.84       36.09      1.73 o 
   3  -5   3       19.56       18.24      1.07 o 
   4  -5   3       22.66       19.03      0.94 o 
   5  -5   3        0.43        0.17      0.30 o 
  -6  -4   3        4.44        7.87      0.44 o 
  -5  -4   3       13.86       13.30      0.70 o 
  -4  -4   3       35.54       36.31      1.82 o 
  -3  -4   3       67.85       69.49      2.61 o 
  -2  -4   3       15.10       15.63      0.64 o 
  -1  -4   3      104.07      106.13      2.71 o 
   0  -4   3       24.61       21.26      0.91 o 
   1  -4   3       27.16       28.46      1.31 o 
   2  -4   3        7.92        8.30      0.41 o 
   3  -4   3       36.69       37.36      1.73 o 
   4  -4   3       10.72       10.43      0.46 o 
   5  -4   3        0.07        0.13      0.28 o 
  -6  -3   3        4.34        3.33      0.34 o 
  -5  -3   3       16.33       13.39      0.58 o 
  -4  -3   3       33.03       25.34      1.35 o 
  -3  -3   3        0.24        0.58      0.19 o 
  -2  -3   3      169.04      188.41      3.49 o 
  -1  -3   3      404.59      412.17      4.76 o 
   0  -3   3       19.78       23.35      1.17 o 
   1  -3   3     1096.72     1100.89     41.95 o 
   2  -3   3        7.66        7.20      0.45 o 
   3  -3   3        5.70        5.04      0.30 o 
   4  -3   3        7.15        8.36      0.45 o 
   5  -3   3        4.58        4.68      0.30 o 
   6  -3   3        0.27        0.30      0.29 o 
  -6  -2   3        1.69        2.01      0.29 o 
  -5  -2   3        6.08        5.54      0.30 o 
  -4  -2   3       23.52       21.90      1.06 o 
  -3  -2   3       20.61       22.22      1.06 o 
  -2  -2   3       46.00       53.21      1.82 o 
  -1  -2   3      142.71      148.88      2.63 o 
   0  -2   3       66.11       73.35      1.26 o 
   1  -2   3       85.84       79.59      1.99 o 
   2  -2   3     1074.15     1027.95     41.81 o 
   3  -2   3        0.42        0.46      0.17 o 
   4  -2   3      138.80      136.89      3.78 o 
   5  -2   3        1.87        1.87      0.26 o 
   6  -2   3        0.09        0.01      0.28 o 
  -6  -1   3        2.97        3.66      0.33 o 
  -5  -1   3       12.22       12.83      0.50 o 
  -4  -1   3        5.95        4.93      0.26 o 
  -3  -1   3        6.56        9.27      0.42 o 
  -2  -1   3      125.29      121.32      2.58 o 
  -1  -1   3      315.62      328.74      3.66 o 
   0  -1   3        4.49        2.70      0.09 o 
   1  -1   3       47.56       49.22      1.40 o 
   2  -1   3      153.92      168.62      2.83 o 
   3  -1   3        0.19       -0.11      0.16 o 
   4  -1   3        6.93        5.94      0.36 o 
   5  -1   3        3.60        3.27      0.27 o 
   6  -1   3       14.76       16.23      0.82 o 
   7  -1   3        3.48        4.13      0.36 o 
  -6   0   3        2.29        3.01      0.32 o 
  -5   0   3       17.23       14.60      0.83 o 
  -4   0   3        4.15        4.57      0.27 o 
  -3   0   3       75.19       63.59      2.28 o 
  -2   0   3        0.87        1.21      0.16 o 
  -1   0   3       13.69        8.52      0.45 o 
   0   0   3       79.16       77.05      1.29 o 
   1   0   3       24.00       22.38      0.96 o 
   2   0   3        1.04        0.49      0.13 o 
   3   0   3       32.44       34.29      1.59 o 
   4   0   3       20.34       22.70      1.08 o 
   5   0   3        2.28        2.47      0.25 o 
   6   0   3       20.49       22.11      0.91 o 
   7   0   3        7.45        7.89      0.40 o 
  -6   1   3        1.54        1.28      0.33 o 
  -5   1   3        9.48        7.92      0.35 o 
  -4   1   3       42.87       35.69      1.82 o 
  -3   1   3       28.81       28.95      1.54 o 
  -2   1   3       52.05       53.69      1.83 o 
  -1   1   3        4.60        8.14      0.43 o 
   0   1   3      119.79      117.60      1.39 o 
   1   1   3       13.41       11.54      0.57 o 
   2   1   3       61.69       58.43      1.56 o 
   3   1   3      521.00      544.46      5.40 o 
   4   1   3       33.56       35.09      1.67 o 
   5   1   3       47.58       49.92      2.35 o 
   6   1   3        5.98        5.55      0.32 o 
   7   1   3        8.24        9.46      0.41 o 
  -5   2   3        0.01       -0.20      0.27 o 
  -4   2   3      144.61      142.61      4.08 o 
  -3   2   3       80.55       79.93      2.76 o 
  -2   2   3       25.87       24.99      1.29 o 
  -1   2   3       55.39       66.67      1.88 o 
   0   2   3      156.58      154.39      1.72 o 
   1   2   3      218.64      224.23      2.83 o 
   2   2   3        8.23       10.31      0.57 o 
   3   2   3       37.83       40.75      1.61 o 
   4   2   3        1.90        3.72      0.21 o 
   5   2   3        1.22        1.51      0.23 o 
   6   2   3       48.69       49.11      2.20 o 
   7   2   3        0.15        0.18      0.29 o 
  -5   3   3        0.77        1.57      0.30 o 
  -4   3   3        1.62        2.20      0.28 o 
  -3   3   3      135.89      129.85      3.71 o 
  -2   3   3        8.92        9.85      0.59 o 
  -1   3   3       70.29       83.82      2.27 o 
   0   3   3      745.85      713.46      4.47 o 
   1   3   3      120.28      129.42      2.36 o 
   2   3   3      140.37      150.80      2.65 o 
   3   3   3      221.14      216.26      3.54 o 
   4   3   3       46.53       43.13      1.99 o 
   5   3   3       68.48       65.16      2.73 o 
   6   3   3       37.53       39.75      2.11 o 
   7   3   3        0.15       -0.06      0.28 o 
  -5   4   3        5.23        6.75      0.40 o 
  -4   4   3        1.30        0.95      0.27 o 
  -3   4   3       54.58       53.68      2.49 o 
  -2   4   3       15.29       14.88      0.71 o 
  -1   4   3        1.07        0.77      0.18 o 
   0   4   3        6.65        6.85      0.29 o 
   1   4   3       66.17       73.23      2.09 o 
   2   4   3        8.43        9.33      0.51 o 
   3   4   3        5.78        5.27      0.20 o 
   4   4   3       25.49       19.74      1.06 o 
   5   4   3        5.98        7.14      0.42 o 
   6   4   3       63.10       58.77      2.88 o 
   7   4   3        4.53        4.40      0.33 o 
  -4   5   3        1.55        2.09      0.31 o 
  -3   5   3       21.06       20.87      0.97 o 
  -2   5   3        3.91        3.86      0.26 o 
  -1   5   3       26.36       26.16      1.44 o 
   0   5   3       14.08       14.79      0.99 o 
   1   5   3        2.53        2.90      0.19 o 
   2   5   3       86.23       85.96      2.51 o 
   3   5   3        7.03        6.13      0.33 o 
   4   5   3       16.22       11.97      0.72 o 
   5   5   3       48.75       42.88      2.25 o 
   6   5   3       36.63       37.61      1.98 o 
   7   5   3        0.30        0.26      0.30 o 
  -4   6   3        1.28        1.74      0.34 o 
  -3   6   3       11.19       11.95      0.60 o 
  -2   6   3        3.70        4.06      0.28 o 
  -1   6   3        7.93        7.99      0.41 o 
   0   6   3      362.02      351.19      6.04 o 
   1   6   3      164.88      158.98      3.91 o 
   2   6   3      107.05      105.80      3.12 o 
   3   6   3        2.68        5.79      0.33 o 
   4   6   3        1.08        0.59      0.23 o 
   5   6   3        0.21        0.09      0.23 o 
   6   6   3       25.19       26.29      1.36 o 
   7   6   3        0.10        0.04      0.29 o 
  -3   7   3        1.72        1.83      0.34 o 
  -2   7   3        0.02        0.18      0.27 o 
  -1   7   3       11.65       11.11      0.39 o 
   0   7   3        4.45        4.70      0.25 o 
   1   7   3       54.24       53.38      2.46 o 
   2   7   3       16.89       16.64      0.85 o 
   3   7   3       37.47       34.82      1.81 o 
   4   7   3       81.01       73.05      3.07 o 
   5   7   3        6.66        5.65      0.32 o 
   6   7   3        3.30        4.09      0.33 o 
  -2   8   3        0.79        0.79      0.31 o 
  -1   8   3        2.00        1.07      0.29 o 
   0   8   3        0.00        0.06      0.19 o 
   1   8   3       75.94       79.53      3.42 o 
   2   8   3       13.96       13.32      0.70 o 
   3   8   3        1.18        0.57      0.25 o 
   4   8   3       25.82       24.99      1.07 o 
   5   8   3       26.05       22.68      1.28 o 
   6   8   3        0.18        0.28      0.28 o 
  -1   9   3        0.03       -0.32      0.32 o 
   0   9   3       19.95       17.80      0.68 o 
   1   9   3       15.04       17.32      1.05 o 
   2   9   3        2.34        1.77      0.30 o 
   3   9   3        6.49        5.31      0.34 o 
   4   9   3        0.28        0.63      0.28 o 
   5   9   3       17.45       14.80      0.82 o 
   1  10   3        2.63        2.25      0.36 o 
   2  10   3        5.19        5.43      0.39 o 
   3  10   3        0.38       -0.20      0.31 o 
  -2  -9   4       18.76       19.88      0.77 o 
  -1  -9   4        0.28        0.24      0.31 o 
   0  -9   4        0.23        0.30      0.22 o 
  -4  -8   4        2.60        3.29      0.34 o 
  -3  -8   4        1.00        1.16      0.32 o 
  -2  -8   4      132.48      132.84      4.97 o 
  -1  -8   4        0.83        1.00      0.29 o 
   0  -8   4        4.03        3.60      0.24 o 
   1  -8   4        8.89        8.50      0.39 o 
   2  -8   4        5.43        6.31      0.40 o 
  -4  -7   4        4.43        3.52      0.34 o 
  -3  -7   4        0.05        0.18      0.27 o 
  -2  -7   4        1.53        2.75      0.30 o 
  -1  -7   4       27.24       29.17      1.30 o 
   0  -7   4        0.99        1.14      0.18 o 
   1  -7   4        7.35        7.11      0.35 o 
   2  -7   4       33.99       36.19      1.74 o 
   3  -7   4        5.55        5.87      0.39 o 
  -5  -6   4        8.56        8.90      0.39 o 
  -4  -6   4       12.14       11.97      0.62 o 
  -3  -6   4        9.56        9.24      0.54 o 
  -2  -6   4        6.34        7.83      0.45 o 
  -1  -6   4       21.41       20.36      1.24 o 
   0  -6   4        0.01       -0.03      0.36 o 
   1  -6   4        2.85        2.80      0.27 o 
   2  -6   4        7.30        6.91      0.34 o 
   3  -6   4       24.42       21.46      1.38 o 
   4  -6   4        1.15        1.22      0.32 o 
  -5  -5   4        1.89        3.27      0.31 o 
  -4  -5   4       30.73       27.59      1.43 o 
  -3  -5   4        8.01        8.69      0.47 o 
  -2  -5   4        4.94        5.54      0.28 o 
  -1  -5   4       39.16       38.74      1.89 o 
   0  -5   4        8.07        7.78      0.39 o 
   1  -5   4       30.27       32.16      1.41 o 
   2  -5   4        0.20        0.31      0.26 o 
   3  -5   4        6.09        6.11      0.43 o 
   4  -5   4        1.59        1.71      0.29 o 
   5  -5   4        0.02        0.03      0.30 o 
  -6  -4   4        4.50        5.03      0.38 o 
  -5  -4   4        1.40        1.46      0.28 o 
  -4  -4   4       11.40       10.80      0.55 o 
  -3  -4   4        5.03        4.29      0.26 o 
  -2  -4   4        2.92        2.94      0.22 o 
  -1  -4   4       69.51       71.77      2.52 o 
   0  -4   4        0.00        0.03      0.24 o 
   1  -4   4        0.03        0.04      0.19 o 
   2  -4   4      307.73      298.60      5.46 o 
   3  -4   4        7.26        7.15      0.32 o 
   4  -4   4       20.20       21.05      0.95 o 
   5  -4   4        3.14        3.04      0.31 o 
  -6  -3   4        1.18        0.98      0.33 o 
  -5  -3   4        5.95        4.87      0.35 o 
  -4  -3   4       20.20       19.68      0.98 o 
  -3  -3   4        0.20        0.52      0.21 o 
  -2  -3   4        0.22        0.05      0.18 o 
  -1  -3   4      167.26      172.96      3.38 o 
   0  -3   4       16.04       17.19      0.59 o 
   1  -3   4       10.68       11.47      0.54 o 
   2  -3   4       10.90       11.40      0.69 o 
   3  -3   4        6.06        5.46      0.27 o 
   4  -3   4        1.33        1.27      0.24 o 
   5  -3   4        2.30        2.20      0.29 o 
   6  -3   4        8.90        9.80      0.43 o 
  -6  -2   4        0.94        1.68      0.33 o 
  -5  -2   4        0.07       -0.02      0.26 o 
  -4  -2   4       34.69       34.39      1.68 o 
  -3  -2   4        2.70        3.21      0.24 o 
  -2  -2   4       17.27       18.47      1.06 o 
  -1  -2   4        3.40        4.86      0.27 o 
   0  -2   4       24.69       24.41      0.83 o 
   1  -2   4       62.48       73.65      2.05 o 
   2  -2   4      301.39      289.23      4.37 o 
   3  -2   4       36.25       39.79      1.94 o 
   4  -2   4        2.82        3.55      0.32 o 
   5  -2   4        3.18        2.31      0.28 o 
   6  -2   4       15.64       15.25      0.89 o 
  -6  -1   4        0.12       -0.28      0.31 o 
  -5  -1   4        9.72        7.77      0.40 o 
  -4  -1   4       70.05       61.51      2.80 o 
  -3  -1   4        0.57        0.60      0.20 o 
  -2  -1   4       14.39       13.41      0.97 o 
  -1  -1   4        9.48        9.69      0.44 o 
   0  -1   4        7.04        5.75      0.23 o 
   1  -1   4      174.87      172.05      2.85 o 
   2  -1   4       19.71       24.28      1.21 o 
   3  -1   4       28.19       29.40      1.29 o 
   4  -1   4        0.67        0.63      0.21 o 
   5  -1   4        8.59        8.80      0.32 o 
   6  -1   4        0.56        0.54      0.28 o 
   7  -1   4        8.00        9.20      0.44 o 
  -6   0   4        2.03        2.94      0.35 o 
  -5   0   4       23.54       24.02      1.21 o 
  -4   0   4       55.82       46.43      2.46 o 
  -3   0   4       39.35       37.22      1.93 o 
  -2   0   4        9.25       10.71      0.51 o 
  -1   0   4       48.81       49.28      1.71 o 
   0   0   4       63.69       72.03      1.28 o 
   1   0   4       81.31       79.60      1.86 o 
   2   0   4       11.47       14.97      0.77 o 
   3   0   4        0.49        0.78      0.17 o 
   4   0   4       18.86       16.55      0.81 o 
   5   0   4        1.45        1.16      0.23 o 
   6   0   4       13.19       12.87      0.68 o 
   7   0   4        0.34        0.22      0.31 o 
  -5   1   4        0.54        1.10      0.28 o 
  -4   1   4       21.26       21.66      1.00 o 
  -3   1   4      260.26      245.45      4.76 o 
  -2   1   4       74.47       67.47      2.31 o 
  -1   1   4       41.65       47.64      1.71 o 
   0   1   4     1140.13     1075.20     25.16 o 
   1   1   4      221.98      233.28      3.10 o 
   2   1   4      225.64      239.12      3.35 o 
   3   1   4      174.36      167.25      3.21 o 
   4   1   4        0.76        1.41      0.19 o 
   5   1   4        8.22        7.72      0.34 o 
   6   1   4       10.94       11.13      0.62 o 
   7   1   4        0.24       -0.15      0.29 o 
  -5   2   4        4.40        5.40      0.35 o 
  -4   2   4        2.02        1.64      0.27 o 
  -3   2   4       10.03        8.89      0.44 o 
  -2   2   4       54.40       54.82      2.15 o 
  -1   2   4       43.43       48.52      1.74 o 
   0   2   4        3.28        4.87      0.18 o 
   1   2   4      545.34      552.00      4.99 o 
   2   2   4       29.64       29.10      1.33 o 
   3   2   4        8.38       11.51      0.64 o 
   4   2   4       10.89       14.35      0.78 o 
   5   2   4       31.95       36.53      2.09 o 
   6   2   4      128.61      127.40      4.16 o 
   7   2   4        0.80        0.65      0.29 o 
  -5   3   4        0.37        1.46      0.29 o 
  -4   3   4        7.65        6.33      0.33 o 
  -3   3   4        1.68        1.97      0.24 o 
  -2   3   4        3.90        4.50      0.25 o 
  -1   3   4        0.18        0.35      0.17 o 
   0   3   4      106.73      114.80      1.83 o 
   1   3   4       15.34       17.93      0.88 o 
   2   3   4        6.34        6.20      0.39 o 
   3   3   4        2.06        2.22      0.17 o 
   4   3   4        2.29        1.81      0.21 o 
   5   3   4       54.97       50.21      2.39 o 
   6   3   4       23.42       22.48      1.14 o 
   7   3   4        7.32        6.39      0.37 o 
  -4   4   4        0.14        0.24      0.28 o 
  -3   4   4        4.79        4.33      0.30 o 
  -2   4   4        2.21        3.22      0.25 o 
  -1   4   4      160.97      153.08      3.56 o 
   0   4   4      140.37      132.20      2.15 o 
   1   4   4       68.96       64.65      2.09 o 
   2   4   4       45.94       49.11      1.80 o 
   3   4   4        7.25        7.04      0.41 o 
   4   4   4        6.69        7.19      0.37 o 
   5   4   4       49.49       48.50      2.42 o 
   6   4   4        4.80        4.29      0.29 o 
   7   4   4        7.70        7.45      0.40 o 
  -4   5   4        4.86        5.69      0.37 o 
  -3   5   4        1.14        1.16      0.28 o 
  -2   5   4       27.73       29.34      1.38 o 
  -1   5   4       59.57       60.69      2.60 o 
   0   5   4        0.26        0.35      0.14 o 
   1   5   4       89.13       84.92      2.62 o 
   2   5   4       81.62       79.50      2.53 o 
   3   5   4       32.80       33.80      1.66 o 
   4   5   4       38.07       32.36      1.67 o 
   5   5   4       12.75       12.75      0.75 o 
   6   5   4        0.02       -0.26      0.26 o 
   7   5   4       19.11       19.11      0.97 o 
  -3   6   4        3.80        3.16      0.33 o 
  -2   6   4       18.24       17.79      0.91 o 
  -1   6   4        7.44        6.37      0.45 o 
   0   6   4        2.88        2.79      0.18 o 
   1   6   4       71.40       68.82      2.65 o 
   2   6   4        2.10        2.32      0.23 o 
   3   6   4       15.21       14.70      0.81 o 
   4   6   4       43.35       42.35      2.04 o 
   5   6   4       48.10       44.63      2.10 o 
   6   6   4        1.05        0.52      0.28 o 
   7   6   4        1.02        0.55      0.31 o 
  -2   7   4       15.28       15.64      1.17 o 
  -1   7   4        5.58        4.86      0.32 o 
   0   7   4      105.36      102.26      3.91 o 
   1   7   4       39.37       37.28      1.67 o 
   2   7   4       50.71       51.38      2.49 o 
   3   7   4       94.73       90.89      3.30 o 
   4   7   4        0.39        1.24      0.25 o 
   5   7   4       43.80       45.52      2.12 o 
   6   7   4        1.11        2.92      0.30 o 
  -2   8   4        2.26        2.62      0.35 o 
  -1   8   4        0.31       -0.06      0.28 o 
   0   8   4        6.93        7.07      0.26 o 
   1   8   4       13.24       11.76      0.74 o 
   2   8   4        0.03        0.35      0.24 o 
   3   8   4        0.94        1.06      0.26 o 
   4   8   4       12.23        9.21      0.41 o 
   5   8   4        2.09        2.59      0.32 o 
   6   8   4        6.82        7.94      0.46 o 
   0   9   4        3.83        3.96      0.33 o 
   1   9   4        0.11       -0.11      0.29 o 
   2   9   4        2.32        1.92      0.30 o 
   3   9   4        5.61        6.35      0.34 o 
   4   9   4        0.23        0.03      0.28 o 
   5   9   4        1.38        1.84      0.32 o 
   2  10   4       22.42       27.50      1.24 o 
   3  10   4        3.00        2.91      0.34 o 
  -3  -8   5        0.35        0.86      0.31 o 
  -2  -8   5        3.14        3.66      0.36 o 
  -1  -8   5        0.00        0.18      0.30 o 
   0  -8   5        0.56        0.85      0.21 o 
   1  -8   5        0.36        0.45      0.31 o 
  -4  -7   5       16.99       18.03      0.82 o 
  -3  -7   5        3.38        3.22      0.33 o 
  -2  -7   5        6.92        7.26      0.47 o 
  -1  -7   5       15.40       16.56      0.84 o 
   0  -7   5        2.76        2.30      0.33 o 
   1  -7   5        0.24        0.17      0.27 o 
   2  -7   5        0.43        0.16      0.29 o 
   3  -7   5        4.07        4.19      0.38 o 
  -4  -6   5        0.17        0.56      0.28 o 
  -3  -6   5        0.60        0.55      0.26 o 
  -2  -6   5        0.42        0.48      0.24 o 
  -1  -6   5        8.35        8.35      0.39 o 
   0  -6   5        0.33       -0.04      0.17 o 
   1  -6   5       13.73       12.96      0.67 o 
   2  -6   5        9.74        7.50      0.57 o 
   3  -6   5        0.54        0.39      0.29 o 
   4  -6   5        0.95        0.73      0.32 o 
  -5  -5   5        0.03       -0.19      0.30 o 
  -4  -5   5        1.85        1.55      0.30 o 
  -3  -5   5        1.32        0.91      0.26 o 
  -2  -5   5        0.69        1.57      0.23 o 
  -1  -5   5        8.87        8.61      0.42 o 
   0  -5   5       22.92       24.30      1.06 o 
   1  -5   5       16.97       16.81      0.79 o 
   2  -5   5        0.18        0.38      0.25 o 
   3  -5   5        5.44        5.02      0.31 o 
   4  -5   5        0.16        0.45      0.28 o 
   5  -5   5        0.15       -0.33      0.33 o 
  -5  -4   5        0.15       -0.30      0.30 o 
  -4  -4   5       29.14       25.28      1.23 o 
  -3  -4   5        7.89        7.68      0.36 o 
  -2  -4   5       15.12       16.52      0.70 o 
  -1  -4   5       19.72       20.26      1.06 o 
   0  -4   5       86.28       85.38      2.05 o 
   1  -4   5       23.37       24.30      1.23 o 
   2  -4   5       74.52       69.07      2.98 o 
   3  -4   5       11.91       10.69      0.71 o 
   4  -4   5        0.02       -0.08      0.25 o 
   5  -4   5        0.13        0.81      0.29 o 
  -5  -3   5        2.95        2.69      0.31 o 
  -4  -3   5        9.93        9.14      0.47 o 
  -3  -3   5       19.61       19.07      0.77 o 
  -2  -3   5        0.65        0.52      0.21 o 
  -1  -3   5        4.67        4.87      0.28 o 
   0  -3   5       14.10       14.19      0.60 o 
   1  -3   5       23.73       21.28      1.31 o 
   2  -3   5       97.90       90.53      2.96 o 
   3  -3   5       79.57       75.62      2.95 o 
   4  -3   5        0.06       -0.15      0.24 o 
   5  -3   5       18.11       17.99      0.78 o 
   6  -3   5        0.01       -0.11      0.29 o 
  -5  -2   5       29.78       28.44      1.62 o 
  -4  -2   5        0.24       -0.17      0.25 o 
  -3  -2   5        4.03        2.87      0.24 o 
  -2  -2   5        0.23        0.30      0.20 o 
  -1  -2   5       10.65        9.17      0.41 o 
   0  -2   5        3.27        3.60      0.14 o 
   1  -2   5        7.04        6.92      0.36 o 
   2  -2   5        1.87        2.62      0.20 o 
   3  -2   5        0.41        0.75      0.20 o 
   4  -2   5        7.66        6.93      0.32 o 
   5  -2   5        0.09        0.29      0.24 o 
   6  -2   5        0.54        0.54      0.30 o 
  -5  -1   5        0.00        0.14      0.28 o 
  -4  -1   5        1.39        1.35      0.26 o 
  -3  -1   5       52.05       40.08      2.18 o 
  -2  -1   5       98.24       91.39      2.77 o 
  -1  -1   5        8.90        9.44      0.47 o 
   0  -1   5      150.99      155.72      3.18 o 
   1  -1   5       63.67       63.60      2.00 o 
   2  -1   5       29.30       28.78      1.43 o 
   3  -1   5        0.73        1.45      0.19 o 
   4  -1   5        0.28       -0.21      0.21 o 
   5  -1   5        0.00        0.00      0.23 o 
   6  -1   5        0.33        0.24      0.28 o 
  -5   0   5        0.00       -0.29      0.29 o 
  -4   0   5        0.50        0.79      0.25 o 
  -3   0   5       49.74       44.39      2.32 o 
  -2   0   5       84.35       81.59      2.60 o 
  -1   0   5       55.90       60.61      2.05 o 
   0   0   5        8.94        6.81      0.20 o 
   1   0   5      372.62      375.05      4.51 o 
   2   0   5        0.35        0.36      0.16 o 
   3   0   5       62.30       64.39      2.29 o 
   4   0   5       47.54       46.02      2.30 o 
   5   0   5        1.18        1.85      0.26 o 
   6   0   5       32.56       30.86      1.83 o 
   7   0   5        1.81        1.39      0.32 o 
  -5   1   5        2.96        3.07      0.33 o 
  -4   1   5        9.32        9.07      0.37 o 
  -3   1   5       79.87       78.37      2.92 o 
  -2   1   5       32.24       32.89      1.63 o 
  -1   1   5       28.09       29.80      1.41 o 
   0   1   5        2.60        1.82      0.22 o 
   1   1   5        0.08        0.26      0.15 o 
   2   1   5        2.87        2.58      0.17 o 
   3   1   5        0.36        0.06      0.17 o 
   4   1   5        2.86        3.19      0.22 o 
   5   1   5       23.25       19.04      1.00 o 
   6   1   5        0.36       -0.12      0.27 o 
   7   1   5       20.56       20.68      1.11 o 
  -5   2   5        5.56        6.56      0.39 o 
  -4   2   5        3.71        4.11      0.30 o 
  -3   2   5       10.83       11.07      0.56 o 
  -2   2   5      181.20      183.04      4.10 o 
  -1   2   5      113.34      105.50      2.82 o 
   0   2   5       42.35       52.24      1.30 o 
   1   2   5       92.63       96.75      2.40 o 
   2   2   5        0.62        0.76      0.15 o 
   3   2   5       30.66       33.44      1.60 o 
   4   2   5       67.14       69.33      2.49 o 
   5   2   5       70.15       65.53      2.77 o 
   6   2   5        0.06       -0.17      0.26 o 
   7   2   5       14.46       13.23      0.60 o 
  -4   3   5        0.11        0.13      0.28 o 
  -3   3   5        0.84        0.78      0.24 o 
  -2   3   5      161.01      146.33      3.97 o 
  -1   3   5      125.99      117.36      3.18 o 
   0   3   5       21.50       21.15      0.80 o 
   1   3   5       12.48       11.97      0.74 o 
   2   3   5       10.28        8.21      0.57 o 
   3   3   5        5.57        6.87      0.36 o 
   4   3   5        0.28        0.34      0.20 o 
   5   3   5        0.72        0.82      0.23 o 
   6   3   5       32.37       29.51      1.42 o 
   7   3   5        2.02        2.26      0.31 o 
  -4   4   5        2.67        2.81      0.35 o 
  -3   4   5        3.39        3.08      0.30 o 
  -2   4   5       73.69       71.68      2.97 o 
  -1   4   5       39.75       41.20      2.09 o 
   0   4   5        1.77        1.51      0.18 o 
   1   4   5        6.24        5.61      0.23 o 
   2   4   5        1.07        1.15      0.19 o 
   3   4   5       76.76       71.20      2.52 o 
   4   4   5       32.61       31.26      1.44 o 
   5   4   5       14.40       11.88      0.69 o 
   6   4   5        2.84        2.89      0.28 o 
   7   4   5        3.13        4.59      0.35 o 
  -3   5   5        1.08        1.39      0.29 o 
  -2   5   5       32.20       29.48      1.50 o 
  -1   5   5       70.85       63.73      2.86 o 
   0   5   5       60.95       55.72      3.49 o 
   1   5   5      308.90      285.20      5.02 o 
   2   5   5      191.94      181.76      3.93 o 
   3   5   5      163.67      150.34      3.71 o 
   4   5   5       54.96       61.01      2.63 o 
   5   5   5       30.53       29.79      1.47 o 
   6   5   5        0.88        0.73      0.27 o 
   7   5   5        2.17        2.76      0.33 o 
  -3   6   5       16.61       21.56      1.10 o 
  -2   6   5        9.23        9.30      0.59 o 
  -1   6   5        2.89        2.81      0.28 o 
   0   6   5       11.61       10.46      0.31 o 
   1   6   5       57.64       53.64      2.60 o 
   2   6   5       50.18       49.08      2.34 o 
   3   6   5       23.23       25.56      1.24 o 
   4   6   5      160.59      156.35      4.19 o 
   5   6   5        4.62        3.42      0.28 o 
   6   6   5        0.16       -0.17      0.28 o 
   7   6   5        6.08        8.07      0.47 o 
  -2   7   5        5.47        6.77      0.39 o 
  -1   7   5        1.33        1.19      0.28 o 
   0   7   5       12.91       13.91      0.49 o 
   1   7   5       12.47       12.30      0.63 o 
   2   7   5       38.87       39.47      1.79 o 
   3   7   5       14.77       15.57      0.73 o 
   4   7   5       10.39        9.71      0.62 o 
   5   7   5        3.12        3.37      0.29 o 
   6   7   5        0.87        0.84      0.29 o 
  -1   8   5        0.81        1.34      0.31 o 
   0   8   5        0.06       -0.19      0.19 o 
   1   8   5        0.24       -0.26      0.26 o 
   2   8   5       37.61       39.58      2.20 o 
   3   8   5        6.94        6.24      0.38 o 
   4   8   5        0.01        0.45      0.24 o 
   5   8   5        8.79        7.37      0.37 o 
   6   8   5        0.15       -0.15      0.30 o 
   0   9   5        0.49        0.76      0.22 o 
   1   9   5        0.00        0.20      0.28 o 
   2   9   5        0.09        0.77      0.28 o 
   3   9   5       24.82       25.53      1.29 o 
   4   9   5        0.29        0.19      0.29 o 
   5   9   5       53.87       57.60      3.26 o 
  -1  -8   6        0.73        0.63      0.34 o 
   0  -8   6        9.46        9.45      0.42 o 
  -3  -7   6        0.00       -0.07      0.30 o 
  -2  -7   6        0.03        0.39      0.29 o 
  -1  -7   6        0.15        0.23      0.28 o 
   0  -7   6       12.51       13.11      0.47 o 
   1  -7   6        2.72        2.69      0.32 o 
   2  -7   6        0.01        0.04      0.31 o 
  -4  -6   6        1.28        0.52      0.31 o 
  -3  -6   6        3.19        3.55      0.33 o 
  -2  -6   6        1.11        1.12      0.28 o 
  -1  -6   6        1.55        1.89      0.27 o 
   0  -6   6       17.74       15.64      0.78 o 
   1  -6   6        2.30        2.31      0.28 o 
   2  -6   6        0.96        0.81      0.28 o 
   3  -6   6        0.13        0.09      0.30 o 
  -4  -5   6        0.55        1.14      0.29 o 
  -3  -5   6       21.59       18.67      1.00 o 
  -2  -5   6        0.00        0.36      0.24 o 
  -1  -5   6       14.18       13.37      0.57 o 
   0  -5   6       20.21       21.11      0.71 o 
   1  -5   6        3.17        2.86      0.28 o 
   2  -5   6       23.02       20.09      1.20 o 
   3  -5   6       49.63       41.15      2.19 o 
   4  -5   6        2.18        2.49      0.32 o 
  -4  -4   6        1.88        1.76      0.30 o 
  -3  -4   6       11.75       11.23      0.56 o 
  -2  -4   6        6.51        6.46      0.31 o 
  -1  -4   6        3.64        3.17      0.26 o 
   0  -4   6        7.21        7.22      0.25 o 
   2  -4   6        0.80        0.81      0.23 o 
   3  -4   6        4.66        4.95      0.31 o 
   4  -4   6        0.57        0.96      0.28 o 
   5  -4   6        0.00        0.12      0.29 o 
  -5  -3   6        8.63       10.91      0.54 o 
  -4  -3   6        4.14        5.05      0.31 o 
  -3  -3   6        9.39        9.71      0.46 o 
  -2  -3   6        0.32        0.30      0.22 o 
  -1  -3   6        9.37        8.80      0.57 o 
   0  -3   6       18.69       20.35      0.70 o 
   1  -3   6        0.14       -0.19      0.21 o 
   2  -3   6        0.70        0.76      0.22 o 
   3  -3   6       47.75       44.50      2.40 o 
   4  -3   6        0.89        1.06      0.26 o 
   5  -3   6        0.01        0.15      0.27 o 
  -5  -2   6        7.74        9.53      0.49 o 
  -4  -2   6        1.36        0.89      0.28 o 
  -3  -2   6       83.91       91.93      3.31 o 
  -2  -2   6       20.76       19.68      0.88 o 
  -1  -2   6       26.10       26.62      1.29 o 
   0  -2   6       32.19       28.25      1.05 o 
   1  -2   6       28.94       30.81      1.50 o 
   2  -2   6       29.20       26.41      1.39 o 
   3  -2   6        4.87        3.97      0.29 o 
   4  -2   6        0.19        0.48      0.23 o 
   5  -2   6        3.02        2.46      0.28 o 
   6  -2   6        0.01        0.01      0.29 o 
  -5  -1   6        6.15        6.63      0.39 o 
  -4  -1   6        1.88        1.51      0.28 o 
  -3  -1   6       73.10       67.55      2.98 o 
  -2  -1   6        0.76        1.01      0.24 o 
  -1  -1   6       41.65       41.93      1.95 o 
   0  -1   6      109.03      109.27      2.02 o 
   1  -1   6        1.38        0.95      0.19 o 
   2  -1   6        2.83        2.96      0.22 o 
   3  -1   6        0.06        0.30      0.20 o 
   4  -1   6       25.46       25.18      1.25 o 
   5  -1   6        0.85       -0.03      0.26 o 
  -5   0   6        7.11        9.22      0.55 o 
  -4   0   6        9.35       10.03      0.47 o 
  -3   0   6       22.57       23.68      1.13 o 
  -2   0   6      463.21      456.54      6.65 o 
  -1   0   6       10.24       11.58      0.60 o 
   0   0   6      117.96      125.20      2.11 o 
   1   0   6      158.49      157.50      3.28 o 
   2   0   6       37.12       34.12      1.69 o 
   3   0   6       49.10       49.48      2.20 o 
   4   0   6       72.97       68.19      2.81 o 
   5   0   6       21.99       20.41      1.09 o 
   6   0   6        0.29        0.11      0.28 o 
   7   0   6        2.31        2.65      0.36 o 
  -4   1   6        6.05        5.69      0.38 o 
  -3   1   6        6.10        5.63      0.30 o 
  -2   1   6       96.98       92.68      3.16 o 
  -1   1   6      207.98      202.81      4.07 o 
   0   1   6       51.94       49.35      1.39 o 
   1   1   6       35.26       37.62      1.76 o 
   2   1   6      138.19      133.53      3.16 o 
   3   1   6        0.01        0.04      0.18 o 
   4   1   6        1.80        2.22      0.23 o 
   5   1   6       21.20       21.51      1.06 o 
   6   1   6       40.45       38.84      1.72 o 
   7   1   6       23.71       25.19      1.28 o 
  -4   2   6        0.14        0.12      0.28 o 
  -3   2   6        2.50        2.30      0.26 o 
  -2   2   6       53.80       53.84      2.60 o 
  -1   2   6      171.93      176.30      3.94 o 
   0   2   6       20.01       17.24      0.63 o 
   1   2   6       67.26       68.35      2.21 o 
   2   2   6       16.52       15.35      0.76 o 
   3   2   6       77.79       78.26      2.61 o 
   4   2   6        8.61        8.54      0.43 o 
   5   2   6        1.90        2.15      0.26 o 
   6   2   6        5.20        7.18      0.44 o 
   7   2   6        1.94        3.09      0.34 o 
  -4   3   6        6.61        7.40      0.39 o 
  -3   3   6        0.16       -0.18      0.26 o 
  -2   3   6        4.60        4.11      0.28 o 
  -1   3   6      127.29      111.20      3.45 o 
   0   3   6        3.60        4.57      0.18 o 
   1   3   6      167.81      162.22      3.50 o 
   2   3   6       76.08       72.08      2.40 o 
   3   3   6      146.20      144.47      3.42 o 
   4   3   6      100.87      100.40      3.06 o 
   5   3   6        6.32        6.45      0.33 o 
   6   3   6        1.98        2.17      0.28 o 
   7   3   6        2.99        3.46      0.34 o 
  -3   4   6       27.99       32.03      1.44 o 
  -2   4   6        6.09        6.85      0.32 o 
  -1   4   6        1.00        0.73      0.23 o 
   0   4   6        6.36        4.97      0.28 o 
   1   4   6       47.09       43.51      2.08 o 
   2   4   6      171.50      166.76      3.77 o 
   3   4   6      185.87      180.37      4.03 o 
   4   4   6      232.16      215.30      4.70 o 
   5   4   6        0.85        0.41      0.23 o 
   6   4   6        2.92        2.67      0.29 o 
   7   4   6        0.44        0.61      0.30 o 
  -3   5   6        7.84        8.91      0.49 o 
  -2   5   6        3.98        5.12      0.35 o 
  -1   5   6        6.97        5.53      0.29 o 
   0   5   6       21.88       22.19      0.79 o 
   1   5   6       26.85       28.92      1.26 o 
   2   5   6       35.63       33.29      1.74 o 
   3   5   6        2.68        2.57      0.25 o 
   4   5   6       19.67       17.56      0.99 o 
   5   5   6        7.36        6.65      0.50 o 
   6   5   6       20.65       20.45      1.10 o 
   7   5   6        0.03        0.17      0.30 o 
  -2   6   6        1.89        1.67      0.29 o 
  -1   6   6        7.50        7.18      0.35 o 
   0   6   6        1.62        2.20      0.18 o 
   1   6   6       37.84       32.38      1.57 o 
   2   6   6        3.95        4.49      0.27 o 
   3   6   6       54.65       53.16      2.55 o 
   4   6   6       16.04       13.69      0.62 o 
   5   6   6       26.54       21.68      1.30 o 
   6   6   6        6.89        7.69      0.45 o 
  -1   7   6        2.97        2.65      0.32 o 
   0   7   6        0.03        0.03      0.18 o 
   1   7   6        0.08       -0.17      0.25 o 
   2   7   6       14.80       13.43      0.64 o 
   3   7   6       35.39       34.96      1.71 o 
   4   7   6        3.98        4.02      0.28 o 
   5   7   6       11.29       12.75      0.53 o 
   6   7   6        0.18       -0.29      0.29 o 
   0   8   6        0.01       -0.20      0.20 o 
   1   8   6        0.64        0.35      0.28 o 
   2   8   6        3.50        3.67      0.31 o 
   3   8   6        0.10        0.02      0.27 o 
   4   8   6        0.13        0.41      0.27 o 
   5   8   6        2.97        2.86      0.32 o 
   1   9   6        6.13        5.76      0.39 o 
   2   9   6        2.02        2.29      0.32 o 
   3   9   6       19.26       23.16      1.24 o 
   4   9   6        0.03       -0.29      0.29 o 
  -2  -7   7        0.45        0.56      0.32 o 
  -1  -7   7        1.83        1.41      0.33 o 
   0  -7   7        2.85        3.14      0.24 o 
   1  -7   7        3.30        2.98      0.37 o 
  -3  -6   7        1.80        1.14      0.34 o 
  -2  -6   7       10.75       11.10      0.58 o 
  -1  -6   7        2.65        2.62      0.31 o 
   0  -6   7        0.01        0.00      0.40 o 
   1  -6   7        1.99        1.59      0.30 o 
   2  -6   7        0.10        0.11      0.28 o 
   3  -6   7        5.07        5.64      0.51 o 
  -3  -5   7       16.97       16.03      0.68 o 
  -2  -5   7       17.63       17.30      0.87 o 
  -1  -5   7        2.40        2.48      0.28 o 
   0  -5   7       11.33       11.10      0.35 o 
   1  -5   7        9.21        9.56      0.53 o 
   2  -5   7        0.27       -0.09      0.28 o 
   3  -5   7       19.00       20.17      0.89 o 
   4  -5   7        0.39        0.50      0.31 o 
  -4  -4   7        2.51        2.06      0.32 o 
  -3  -4   7       14.11       12.79      0.54 o 
  -2  -4   7        0.06       -0.25      0.25 o 
  -1  -4   7       20.24       18.52      1.01 o 
   0  -4   7        1.68        1.37      0.18 o 
   1  -4   7        3.76        3.86      0.28 o 
   2  -4   7       11.21       10.59      0.52 o 
   3  -4   7        3.79        2.74      0.31 o 
   4  -4   7       21.82       19.72      0.75 o 
   5  -4   7        0.22       -0.13      0.32 o 
  -4  -3   7       10.93       11.53      0.65 o 
  -3  -3   7       17.53       16.40      0.67 o 
  -2  -3   7       12.36       11.84      0.56 o 
  -1  -3   7       21.98       21.81      0.91 o 
   0  -3   7       37.64       38.69      1.33 o 
   1  -3   7        0.00        0.41      0.21 o 
   2  -3   7        2.19        2.73      0.26 o 
   3  -3   7        6.67        5.47      0.31 o 
   4  -3   7       13.82       12.88      0.76 o 
   5  -3   7        0.03        0.32      0.28 o 
  -4  -2   7        3.30        3.97      0.35 o 
  -3  -2   7        2.29        2.15      0.28 o 
  -2  -2   7      190.74      191.06      4.92 o 
  -1  -2   7       52.07       56.87      2.50 o 
   0  -2   7       19.14       19.82      0.73 o 
   1  -2   7       25.52       25.63      1.13 o 
   2  -2   7       25.40       25.75      1.23 o 
   3  -2   7        2.73        3.26      0.27 o 
   4  -2   7       13.84       15.04      0.67 o 
   5  -2   7        6.52        6.87      0.45 o 
   6  -2   7        0.09        0.04      0.31 o 
  -4  -1   7        0.12       -0.01      0.28 o 
  -3  -1   7       15.87       14.34      0.82 o 
  -2  -1   7        0.37        0.45      0.24 o 
  -1  -1   7      191.56      197.35      4.50 o 
   0  -1   7        4.31        4.19      0.18 o 
   1  -1   7       12.75       13.54      0.70 o 
   2  -1   7      191.88      187.03      4.24 o 
   3  -1   7        2.79        2.14      0.25 o 
   4  -1   7        3.45        2.74      0.28 o 
   5  -1   7       33.77       33.75      1.64 o 
   6  -1   7        3.72        3.07      0.34 o 
  -4   0   7        0.83        0.83      0.30 o 
  -3   0   7       13.38       13.98      0.66 o 
  -2   0   7        7.86        8.04      0.39 o 
  -1   0   7      147.91      148.70      3.87 o 
   0   0   7       24.00       22.50      1.29 o 
   1   0   7        0.00        0.00      0.20 o 
   2   0   7       18.97       18.93      1.02 o 
   3   0   7       59.36       56.75      2.59 o 
   4   0   7        0.59        0.28      0.23 o 
   5   0   7        2.20        1.80      0.28 o 
   6   0   7        3.63        5.08      0.35 o 
  -4   1   7        5.99        6.45      0.38 o 
  -3   1   7        1.54        1.35      0.28 o 
  -2   1   7       47.56       45.23      2.22 o 
  -1   1   7        5.87        5.48      0.27 o 
   0   1   7        8.13        7.31      0.39 o 
   1   1   7        0.77        0.57      0.20 o 
   2   1   7        0.02        0.31      0.20 o 
   3   1   7       93.09       79.37      2.96 o 
   4   1   7       12.80       12.62      0.67 o 
   5   1   7        3.19        3.69      0.28 o 
   6   1   7        5.50        5.51      0.35 o 
  -4   2   7        0.17        0.70      0.31 o 
  -3   2   7        8.72        9.70      0.40 o 
  -2   2   7        0.14        0.18      0.24 o 
  -1   2   7       22.37       20.66      1.03 o 
   0   2   7        0.11        0.12      0.14 o 
   1   2   7        2.60        2.29      0.22 o 
   2   2   7       41.12       42.58      2.10 o 
   3   2   7      160.39      156.84      3.84 o 
   4   2   7      107.68      101.58      3.46 o 
   5   2   7        0.28        0.47      0.24 o 
   6   2   7        1.66        1.64      0.30 o 
   7   2   7       14.90       15.92      0.80 o 
  -3   3   7       14.67       17.17      0.65 o 
  -2   3   7        1.06        1.27      0.27 o 
  -1   3   7       20.18       15.81      0.85 o 
   0   3   7        0.39        0.71      0.21 o 
   1   3   7        0.39        0.23      0.21 o 
   2   3   7        2.96        2.69      0.24 o 
   3   3   7        1.21        1.39      0.23 o 
   4   3   7       18.08       18.41      0.97 o 
   5   3   7        3.12        2.42      0.27 o 
   6   3   7       10.26        9.68      0.50 o 
   7   3   7        0.27        0.81      0.31 o 
  -3   4   7        0.07       -0.04      0.29 o 
  -2   4   7        3.87        3.29      0.30 o 
  -1   4   7       36.78       32.06      1.68 o 
   0   4   7       10.71        8.06      0.31 o 
   1   4   7       37.24       31.45      1.53 o 
   2   4   7      119.32      128.06      3.57 o 
   3   4   7       90.73       86.87      3.03 o 
   4   4   7        8.55        7.49      0.36 o 
   5   4   7        0.63        0.49      0.24 o 
   6   4   7       11.40       10.99      0.51 o 
   7   4   7        0.06        0.31      0.30 o 
  -2   5   7        4.27        5.04      0.35 o 
  -1   5   7        0.62        0.87      0.27 o 
   0   5   7        0.29        0.26      0.17 o 
   1   5   7        0.78        0.29      0.23 o 
   2   5   7      121.26      110.82      3.55 o 
   3   5   7        2.76        3.16      0.25 o 
   4   5   7        0.00       -0.10      0.22 o 
   5   5   7       19.30       18.73      0.71 o 
   6   5   7        4.10        3.24      0.31 o 
  -2   6   7        2.34        2.81      0.36 o 
  -1   6   7        0.25        0.66      0.28 o 
   0   6   7        0.08        0.23      0.18 o 
   1   6   7        8.97        7.87      0.44 o 
   2   6   7        7.26        5.48      0.30 o 
   3   6   7        1.83        2.33      0.26 o 
   4   6   7        1.91        1.59      0.27 o 
   5   6   7        1.94        1.95      0.28 o 
   6   6   7        0.40        0.62      0.28 o 
  -1   7   7        0.13        0.17      0.30 o 
   0   7   7        9.67       12.78      0.36 o 
   1   7   7        0.87        0.80      0.27 o 
   2   7   7        0.63        0.57      0.25 o 
   3   7   7       31.14       36.17      1.57 o 
   4   7   7        0.76        1.44      0.27 o 
   5   7   7        0.17        0.38      0.28 o 
   6   7   7        0.12        0.02      0.30 o 
   0   8   7        3.29        3.30      0.25 o 
   1   8   7        5.13        7.04      0.44 o 
   2   8   7        1.77        3.18      0.31 o 
   3   8   7        5.77        6.54      0.36 o 
   4   8   7        8.69       10.62      0.40 o 
   5   8   7        1.27        1.68      0.33 o 
  -1  -6   8       10.42       10.70      0.64 o 
   0  -6   8        1.41        1.24      0.53 o 
   1  -6   8        4.59        4.58      0.36 o 
   2  -6   8        0.31        0.57      0.32 o 
  -2  -5   8        4.20        4.30      0.36 o 
  -1  -5   8        3.05        2.17      0.32 o 
   0  -5   8        1.94        1.85      0.23 o 
   1  -5   8        0.20        0.15      0.28 o 
   2  -5   8        0.00       -0.21      0.28 o 
   3  -5   8       10.03       11.08      0.60 o 
  -3  -4   8       24.67       22.90      1.44 o 
  -2  -4   8        6.83        6.36      0.37 o 
  -1  -4   8        5.11        4.91      0.40 o 
   0  -4   8        0.42        0.67      0.18 o 
   1  -4   8        9.06        8.31      0.57 o 
   2  -4   8        2.08        3.25      0.29 o 
   3  -4   8        2.30        1.84      0.31 o 
   4  -4   8        0.20        0.08      0.31 o 
  -3  -3   8       10.82       10.44      0.55 o 
  -2  -3   8        3.50        3.45      0.32 o 
  -1  -3   8       54.88       54.31      2.59 o 
   0  -3   8        0.01        0.08      0.17 o 
   1  -3   8        3.55        3.61      0.28 o 
   2  -3   8       48.27       48.17      2.31 o 
   3  -3   8        3.59        3.30      0.30 o 
   4  -3   8        0.72        0.39      0.28 o 
   5  -3   8        3.77        3.87      0.36 o 
  -3  -2   8        8.76        8.45      0.57 o 
  -2  -2   8        2.33        2.06      0.30 o 
  -1  -2   8       12.56       13.98      0.70 o 
   0  -2   8       19.30       18.38      0.58 o 
   1  -2   8       33.76       32.66      1.60 o 
   2  -2   8       15.07       15.30      0.62 o 
   3  -2   8       19.07       16.91      0.85 o 
   4  -2   8        3.02        2.91      0.30 o 
   5  -2   8        1.30        1.72      0.31 o 
  -3  -1   8       14.78       17.26      0.75 o 
  -2  -1   8       97.84      104.20      3.90 o 
  -1  -1   8       57.51       58.59      2.82 o 
   0  -1   8        7.62        7.22      0.31 o 
   1  -1   8       40.02       38.46      1.82 o 
   2  -1   8        0.20        0.19      0.22 o 
   3  -1   8       25.73       24.41      1.27 o 
   4  -1   8        0.36        0.38      0.24 o 
   5  -1   8        2.88        3.33      0.32 o 
   6  -1   8        4.94        6.20      0.40 o 
  -3   0   8        0.49        0.06      0.29 o 
  -2   0   8        1.80        2.06      0.28 o 
  -1   0   8        1.68        2.32      0.25 o 
   0   0   8       24.14       22.77      0.82 o 
   1   0   8       22.70       22.71      1.11 o 
   2   0   8       28.80       29.18      1.59 o 
   3   0   8       12.68       12.64      0.53 o 
   4   0   8       22.19       22.10      1.03 o 
   5   0   8        1.09        0.71      0.28 o 
   6   0   8        2.90        2.53      0.35 o 
  -3   1   8        6.01        7.21      0.52 o 
  -2   1   8        0.39        0.22      0.26 o 
  -1   1   8        6.21        6.82      0.30 o 
   0   1   8       47.63       44.55      1.52 o 
   1   1   8        8.30        7.28      0.28 o 
   2   1   8       29.12       27.06      1.32 o 
   3   1   8        4.83        4.67      0.28 o 
   4   1   8        2.74        2.62      0.26 o 
   5   1   8        0.12        0.30      0.29 o 
   6   1   8        0.13        0.70      0.28 o 
  -3   2   8        0.00        0.41      0.28 o 
  -2   2   8        3.48        4.01      0.31 o 
  -1   2   8       24.28       22.05      1.13 o 
   0   2   8       62.57       54.31      1.84 o 
   1   2   8        2.79        1.59      0.23 o 
   2   2   8       62.21       65.85      2.72 o 
   3   2   8        6.99        7.15      0.41 o 
   4   2   8        2.03        2.40      0.26 o 
   5   2   8        9.19        9.44      0.42 o 
   6   2   8        2.90        2.88      0.33 o 
  -3   3   8        6.77        7.69      0.40 o 
  -2   3   8       10.08       11.16      0.61 o 
  -1   3   8        2.76        2.62      0.28 o 
   0   3   8       11.37       10.12      0.34 o 
   1   3   8       10.66        7.23      0.46 o 
   2   3   8      123.70      108.91      3.63 o 
   3   3   8      107.43      108.39      3.55 o 
   4   3   8       21.23       20.62      1.18 o 
   5   3   8       53.82       57.82      2.70 o 
   6   3   8        0.09       -0.16      0.28 o 
  -2   4   8        0.01       -0.29      0.29 o 
  -1   4   8        2.44        3.38      0.30 o 
   0   4   8        3.93        3.06      0.19 o 
   1   4   8       22.51       20.18      1.12 o 
   2   4   8       28.12       25.56      1.20 o 
   3   4   8        0.00        0.18      0.24 o 
   4   4   8        6.79        7.06      0.31 o 
   5   4   8        0.09        0.12      0.26 o 
   6   4   8        8.42        8.68      0.40 o 
  -2   5   8        0.04        0.39      0.31 o 
  -1   5   8        2.78        4.36      0.34 o 
   0   5   8        7.22        7.80      0.24 o 
   1   5   8        1.85        1.65      0.26 o 
   2   5   8        2.48        3.41      0.27 o 
   3   5   8        1.41        1.00      0.25 o 
   4   5   8       19.50       19.88      1.04 o 
   5   5   8        9.01        8.30      0.36 o 
   6   5   8        9.29       10.01      0.47 o 
  -1   6   8        5.98        5.51      0.63 o 
   0   6   8        1.41        0.81      0.20 o 
   1   6   8        1.25        2.42      0.28 o 
   2   6   8        0.00        0.09      0.25 o 
   3   6   8        0.12       -0.06      0.26 o 
   4   6   8       29.40       31.09      1.49 o 
   5   6   8        0.46        0.62      0.28 o 
   6   6   8       14.58       18.05      0.97 o 
   0   7   8        0.34        0.35      0.21 o 
   1   7   8        0.03        0.61      0.27 o 
   2   7   8        0.60        0.84      0.29 o 
   3   7   8       10.32        9.18      0.39 o 
   4   7   8        5.53        5.01      0.39 o 
   5   7   8        0.03       -0.29      0.29 o 
   2   8   8       12.13       11.63      0.71 o 
   3   8   8        0.73        1.47      0.30 o 
   4   8   8       30.22       35.01      2.08 o 
  -1  -5   9        1.76        1.60      0.34 o 
   0  -5   9        3.16        3.74      0.34 o 
   1  -5   9        5.41        6.03      0.38 o 
   2  -5   9        7.63        7.60      0.41 o 
  -2  -4   9        1.92        2.55      0.33 o 
  -1  -4   9        2.62        2.60      0.34 o 
   0  -4   9       14.15       14.14      0.91 o 
   1  -4   9       28.61       29.54      1.70 o 
   2  -4   9        8.29        7.91      0.39 o 
   3  -4   9        0.69        0.55      0.30 o 
  -2  -3   9       19.39       18.55      0.77 o 
  -1  -3   9       48.90       50.85      2.25 o 
   0  -3   9       15.52       15.94      0.68 o 
   1  -3   9       27.04       26.11      1.44 o 
   2  -3   9        7.66        7.79      0.37 o 
   3  -3   9        1.92        1.75      0.29 o 
   4  -3   9        0.18       -0.19      0.30 o 
  -2  -2   9        0.51        0.87      0.30 o 
  -1  -2   9       10.57       12.39      0.66 o 
   0  -2   9       70.84       71.16      2.39 o 
   1  -2   9        0.01       -0.19      0.26 o 
   2  -2   9       57.76       57.43      2.83 o 
   3  -2   9        1.75        1.58      0.28 o 
   4  -2   9        1.26        0.75      0.29 o 
   5  -2   9        1.18        0.95      0.32 o 
  -3  -1   9        2.45        2.61      0.35 o 
  -2  -1   9        0.00        0.34      0.28 o 
  -1  -1   9        0.27        0.27      0.27 o 
   0  -1   9       56.38       58.32      3.75 o 
   1  -1   9        7.27        6.89      0.36 o 
   2  -1   9        8.43        8.06      0.43 o 
   3  -1   9        6.62        7.28      0.46 o 
   4  -1   9        2.88        3.42      0.31 o 
   5  -1   9        0.44        0.20      0.30 o 
  -3   0   9        0.35        0.20      0.31 o 
  -2   0   9        0.83        0.99      0.29 o 
  -1   0   9        2.14        1.84      0.28 o 
   0   0   9       18.92       17.22      0.81 o 
   1   0   9        2.29        1.21      0.26 o 
   2   0   9        1.41        1.87      0.26 o 
   3   0   9        9.87        9.84      0.62 o 
   4   0   9        5.36        5.35      0.33 o 
   5   0   9        5.37        6.51      0.57 o 
  -2   1   9        3.14        3.57      0.33 o 
  -1   1   9        0.09        0.18      0.26 o 
   0   1   9       17.76       18.03      0.70 o 
   1   1   9       26.04       25.94      1.45 o 
   2   1   9        9.95        9.19      0.51 o 
   3   1   9       67.77       65.62      3.22 o 
   4   1   9       22.35       23.08      1.19 o 
   5   1   9       31.98       31.82      1.65 o 
   6   1   9        0.60        0.38      0.31 o 
  -2   2   9        0.00       -0.22      0.29 o 
  -1   2   9        2.96        3.86      0.30 o 
   0   2   9       10.31        9.95      0.75 o 
   1   2   9        7.02        5.89      0.46 o 
   2   2   9        9.11        7.38      0.33 o 
   3   2   9        8.33        8.67      0.41 o 
   4   2   9        9.52       10.95      0.56 o 
   5   2   9        6.00        7.10      0.40 o 
   6   2   9       11.79       13.09      0.49 o 
  -2   3   9        6.07        6.99      0.40 o 
  -1   3   9        0.18        0.38      0.29 o 
   0   3   9       14.14       11.60      0.40 o 
   1   3   9        0.50        0.25      0.25 o 
   2   3   9        0.98        1.44      0.25 o 
   3   3   9       50.05       47.03      2.62 o 
   4   3   9       33.05       35.49      1.75 o 
   5   3   9        3.37        3.43      0.32 o 
   6   3   9        5.09        5.92      0.39 o 
  -1   4   9       17.81       18.76      0.85 o 
   0   4   9        0.77        1.06      0.20 o 
   1   4   9        0.92        1.34      0.26 o 
   2   4   9        4.45        3.81      0.30 o 
   3   4   9       23.04       19.78      1.30 o 
   4   4   9        0.16        0.17      0.26 o 
   5   4   9        0.01        0.07      0.28 o 
   6   4   9        0.79        0.28      0.30 o 
  -1   5   9        5.39        6.27      0.56 o 
   0   5   9        7.70        9.44      0.62 o 
   1   5   9        1.33        1.52      0.27 o 
   2   5   9        0.83        0.18      0.27 o 
   3   5   9        2.07        2.16      0.28 o 
   4   5   9        7.97        9.76      0.47 o 
   5   5   9        0.37        0.31      0.29 o 
   0   6   9       10.92       14.55      0.48 o 
   1   6   9        3.96        5.53      0.34 o 
   2   6   9        3.19        3.56      0.34 o 
   3   6   9        1.65        2.18      0.30 o 
   4   6   9       54.60       63.48      3.30 o 
   5   6   9        4.01        3.67      0.37 o 
   1   7   9       26.14       27.49      1.53 o 
   2   7   9        4.52        5.66      0.37 o 
   3   7   9       11.67       13.07      0.73 o 
   4   7   9        0.38        0.55      0.31 o 
   0  -4  10       31.38       36.61      1.11 o 
   1  -4  10        6.83        7.05      0.39 o 
  -1  -3  10        1.41        1.52      0.34 o 
   0  -3  10        5.92        6.27      0.34 o 
   1  -3  10        3.33        3.44      0.35 o 
   2  -3  10        0.51        0.69      0.29 o 
   3  -3  10        1.96        1.88      0.34 o 
  -1  -2  10       23.28       23.10      1.01 o 
   0  -2  10        1.63        1.08      0.22 o 
   1  -2  10        8.02        7.74      0.41 o 
   2  -2  10        0.81        0.30      0.29 o 
   3  -2  10        4.53        4.64      0.35 o 
   4  -2  10        4.84        4.25      0.38 o 
  -1  -1  10        0.04        0.19      0.28 o 
   0  -1  10        0.04        0.19      0.52 o 
   1  -1  10        3.67        3.54      0.32 o 
   2  -1  10        2.31        2.17      0.30 o 
   3  -1  10        0.63        0.33      0.29 o 
   4  -1  10        2.63        3.12      0.34 o 
  -2   0  10        0.52       -0.02      0.33 o 
  -1   0  10        1.02        0.61      0.31 o 
   0   0  10        0.66        0.97      0.41 o 
   1   0  10        1.99        2.17      0.29 o 
   2   0  10        0.78        1.07      0.28 o 
   3   0  10        6.86        7.90      0.37 o 
   4   0  10        2.33        2.64      0.32 o 
   5   0  10        5.46        6.34      0.40 o 
  -1   1  10        0.22       -0.10      0.28 o 
   0   1  10       10.81        8.86      0.35 o 
   1   1  10       10.48       10.69      0.69 o 
   2   1  10        0.82        0.80      0.28 o 
   3   1  10       22.09       23.76      1.35 o 
   4   1  10        4.00        4.70      0.34 o 
   5   1  10        0.03       -0.03      0.30 o 
  -1   2  10       24.66       29.66      1.59 o 
   0   2  10        0.89        1.25      0.20 o 
   1   2  10       10.57        9.22      0.53 o 
   2   2  10        0.97        1.11      0.28 o 
   3   2  10       32.35       32.23      1.52 o 
   4   2  10       31.03       31.64      1.17 o 
   5   2  10        3.96        4.20      0.35 o 
  -1   3  10       11.90       13.36      0.73 o 
   0   3  10       11.51       13.79      1.16 o 
   1   3  10        0.51        0.79      0.27 o 
   2   3  10        1.81        1.62      0.28 o 
   3   3  10        0.75        1.83      0.28 o 
   4   3  10        0.20        0.21      0.28 o 
   5   3  10        0.33        0.39      0.29 o 
   0   4  10        2.12        2.14      0.23 o 
   1   4  10        1.25        2.29      0.29 o 
   2   4  10        0.04       -0.08      0.27 o 
   3   4  10        8.11       11.03      0.62 o 
   4   4  10       10.17       15.00      0.78 o 
   5   4  10        9.24        9.98      0.45 o 
   1   5  10       12.43       12.88      0.73 o 
   2   5  10        2.70        4.14      0.35 o 
   3   5  10        7.67        9.73      0.39 o 
   4   5  10        3.88        5.20      0.37 o 
   5   5  10       35.83       41.47      2.11 o 
   2   6  10        0.92        0.35      0.32 o 
   3   6  10        1.49        2.14      0.33 o 
   4   6  10        1.44        2.00      0.34 o 
   1  -2  11        3.56        4.72      0.36 o 
   2  -2  11        0.00        0.02      0.30 o 
   0  -1  11        0.22       -0.18      0.46 o 
   1  -1  11        1.51        1.72      0.32 o 
   2  -1  11        0.07        0.25      0.30 o 
   3  -1  11        0.75        0.96      0.33 o 
   0   0  11        0.01       -0.21      0.21 o 
   1   0  11       16.71       16.41      0.90 o 
   2   0  11        1.64        2.25      0.31 o 
   3   0  11        3.54        3.24      0.35 o 
   4   0  11       23.18       23.11      1.09 o 
   0   1  11        7.52        9.28      0.31 o 
   1   1  11        3.48        3.19      0.34 o 
   2   1  11        0.27        0.41      0.28 o 
   3   1  11        1.64        1.90      0.33 o 
   4   1  11        3.42        3.57      0.36 o 
   0   2  11        1.56        1.70      0.23 o 
   1   2  11        1.30        1.15      0.30 o 
   2   2  11        1.96        2.64      0.31 o 
   3   2  11        8.10        9.74      0.50 o 
   4   2  11        0.71        0.84      0.31 o 
   1   3  11        0.22        0.16      0.29 o 
   2   3  11        0.10        0.02      0.29 o 
   3   3  11        1.16        2.26      0.31 o 
   4   3  11       20.69       25.19      0.99 o 
   2   4  11        1.88        1.21      0.32 o 
   3   4  11        1.12        1.54      0.32 o 
                                                 
